# Supplementary material for: Expression of progenitor cell/immature neuron markers does not present definitive evidence for adult neurogenesis
Source: Mol Brain. 2019 Dec 10;12:108. doi: 10.1186/s13041-019-0522-8 (PMC6902531; doi:10.1186/s13041-019-0522-8)
Supplement: Supplementary file 1 — Additional file 1 Table S1. Molecular evidence for the adult hippocampal neurogenesis in humans. Table S2. Literature showing evidence of the expression of stem cell/cell cycle/immature neuron markers in mature neurons. [file 13041_2019_522_MOESM1_ESM.xlsx]

## Sheet: TableS1
Supplementary Table 1. Molecular evidence for the adult hippocampal neurogenesis in humans
	Sample
	Ctrl	AD	Observations
Tobin et al., 2019	6 (3F/3M) 79-93 yr	AD: 6 (5F/1M) 85-99 yr; MCI: 6 (6F) 86-95 yr	SOX2+, Nestin+, PCNA+, Ki-67+, DCX+ cells found in the DG (SGZ and/or GCL) of normal, MCI, and AD cases. Decreased number of DCX+PCNA+ cells in MCI compared to normals. Number of DCX+PCNA+ cells are positively correlated with cognitive score.
Moreno-Jiménez et al., 2019	13 (4F/9M) 43-87 yr	45 (19F/26M) 52-97 yr	DCX+ cells abundantly found in the DG (SGZ and/or GCL) of healthy subjects. GFAP+, Pospho-histon 3+, DCX+, PSA-NCAM+, or Calretinin+ cells found in the DG (SGZ and/or GCL) of AD patients. Number of DCX+ cells is decreased in AD and decreased as Braak stages increase.
Boldrini et al., 2018	28 (11F/17M) 14-79 yr	NA	SOX2+, Nestin+, Ki-67+, PSA-NCAM+ cells found in the DG (SGZ and/or GCL). Number of SOX2+ and PSA-NCAM+ cells decreases with age.
AD, Alzheimer's disease; DCX, doublecortin; DG, dentate gyrus; GCL, granule cell layer; GFAP, glial fibrillary acidic protein; MCI, mild cognitive impairment; PCNA, proliferating cell nuclear antigen; PSA-NCAM, polysialylated embryonic form of neural cell adhesion molecule; SGZ, subgranular zone; SOX2, SRY-box 2.
References
Boldrini, M., Fulmore, C.A., Tartt, A.N., Simeon, L.R., Pavlova, I., Poposka, V., Rosoklija, G.B., Stankov, A., Arango, V., Dwork, A.J., et al. (2018). Human hippocampal neurogenesis persists throughout aging. Cell Stem Cell 22, 589–599.e5.
Moreno-Jiménez, E.P., Flor-García, M., Terreros-Roncal, J., Rábano, A., Cafini, F., Pallas-Bazarra, N., Ávila, J., and Llorens-Martín, M. (2019). Adult hippocampal neurogenesis is abundant in neurologically healthy subjects and drops sharply in patients with Alzheimer’s disease. Nat. Med. 25, 554–560.
Tobin, M.K., Musaraca, K., Disouky, A., Shetti, A., Bheri, A., Honer, W.G., Kim, N., Dawe, R.J., Bennett, D.A., Arfanakis, K., and Lazarov, O. (2019). Human hippocampal neurogenesis persists in aged adults and Alzheimer’s disease patients. Cell Stem Cell [Epub ahead of print].

## Sheet: TableS2
Supplementary Table 2. Literature showing evidence of the expression of stem cell/cell cycle/immature neuron markers in mature neurons
	Specimen	Disease/experimental condition	Brain region	Markers	Direction in disease/experimental condition	Observation
Smith and Lippa, 1995	Human	Alzheimer's disease and others	Hippocampus (CA1, subiculum), frontal cortex, and other regions	Ki-67	Increased Ki-67 (hippocampus and frontal cortex; no statistical evaluation)	Ki-67+ cells found in the hippocampus and frontal cortex of Alzheimer's disease patients
Nagy et al., 1997	Human	Alzheimer's disease, Pick's disease and others	Hippocampus (DG, CA)	Ki-67	Increased Ki-67 (DG and CA2-4; no statistical evaluation)	Detection of Ki-67+ neurons in the DG (not only SGZ but also middle-outer part of GCL) and CA3 of AD patients
Busser et al., 1998	Human	Alzheimer's disease	Hippocampus (CA1-4), dorsal raphe nucleus, and other regions	Cyclin D, Cdk4, PCNA, Cyclin B1	Increased those four markers (no statistical evaluation)	Increased number of Cyclin D+, Cdk4+, PCNA+, and Cyclin B1+ neurons found in the hippocampus and dorsal raphe of Alzheimer's disease patients
Nagy and Esiri, 1998	Human	Temporal lobe epilepsy	Hippocampus (DG, CA1, CA4)	Cyclin A, Cyclin B, Cyclin D, Cyclin E	Increased Cyclin B	Increase number of Cyclin B+ neurons in the DG, CA1 and CA4 of TLE patients
Yang et al., 2001	Human	Alzheimer's disease	Hippocampus and basal forebrain	PCNA, Cyclin B	Unknown	Detection of PCNA+ and Cyclin B+ neurons in the hippocampus and basal forebrain of AD patients
Yang et al., 2003	Human	Alzheimer's disease and mild cognitive impairment	Hippocampus (CA1-4), nucleus basalis, and entorhinal cortex	Cyclin D, PCNA	Increased Cyclin D and PCNA (no statistical evaluation)	Increased number of Cyclin D+ and PCNA+ neurons in the hippocampus, nucleus basalis, and entorhinal cortex of AD and MCI cases.
Jin et al., 2004	Human	Alzheimer's disease	Hipocampus (DG, CA1)	TUC-4, DCX	Increased TUC-4 and DCX (entire GCL; no statistical evaluation)	Increased expression of TUC-4 and DCX in the middle part of GCL of AD patients. Detection of DCX+ neurons in the CA1 of patients
Perry et al., 2012	Human	Alzheimer's disease	DG (SGZ, GCL) and SVZ	Musashi-1, Nestin, PSA-NCAM, DCX, and β-III-tubulin	Increased Nestin, PSA-NCAM, and DCX in the GCL Decreased Musashi-1 in the GCL	Increased expression of DCX in the GCL, but not in SGZ, in AD patients
Timsit et al., 1999	Rat	Kainate-induced epileptic seizure and transient forebrain ischaemia	Hippocampus (DG, CA)	Cyclin D1, Cyclin D2, Cyclin D3	Increased Cyclin D1 after ischaemia and (entire GCL and CA regions) Increased Cyclin D1 after seazures (entire GCL and CA regions; no statistical evaluation)	Increased expression of Cyclin D1 in the DG (entire GCL) and CA (especially CA3) of epileptic and ischemic rats
Jin et al., 2004	Mouse	Alzheimer’s disease transgenic (PDGF-APPSw,Ind) mice	DG (SGZ, GCL) and SVZ	BrdU	Increased BrdU in the DG and SVZ	Increased number of BrdU+ cells in the DG (SGZ) and SVZ
Kruman et al., 2004	Rat	Aβ exposure	Cultured rat cortical neurons (terminally differentiated)	Cdc25a	Increased Cdc25a	Increased expression of Cdc25a in Aβ-exposed neurons
Jessberger et al., 2005	Mouse	Kainate-induced epileptic seizure	Hippocampus (DG)	BrdU, Ki-67, Nestin, DCX, CR	Increased BrdU, Ki-67, and DCX (DG)	DCX+ and CR+ neurons located in the middle to outer part of GCL in epileptic mice
Yamasaki et al., 2008	Mouse	Camk2a heterozygous knockout	DG (SGZ, GCL)	BrdU, PSA-NCAM, CR	Increased BrdU, PSA-NCAM, CR (DG)	PSA-NCAM+ or CR+ cells found in the middle part of GCL
Shin et al., 2013	Mouse	Pilocarpine-induced epileptic seizure	DG (SGZ, GCL)	DCX, CR	Increased DCX and CR (DG)	DCX+ or CR+ cells found in the middle part of GCL
Takao et al., 2013	Mouse	Schnurri-2 (Hivep2) knockout	DG (SGZ, GCL)	PSA-NCAM, CR	Increased PSA-NCAM, CR (DG)	PSA-NCAM+ or CR+ cells found in the middle part of GCL
Shuto et al., 2018	Mouse	Antidepressant fluoxetine treatment	DG (SGZ, GCL)	BrdU, Ki-67, DCX, CR	Increased DCX in the middle part of GCL	DCX+ cells found in the middle part of GCL
BrdU, bromodeoxyuridine; Camk2a, calcium/calmodulin-dependent protein kinase II alpha; Cdc25a, cell division cycle 25A; CA, cornus ammonis; Cdk4, cyclin-dependent kinase 4; CR, calretinin; DCX, doublecortin; DG, dentate gyrus; GCL, granule cell layer; PCNA, proliferating cell nuclear antigen; PSA-NCAM, polysialylated embryonic form of neural cell adhesion molecule; SGZ, subgranular zone; SVZ, sub…
References
Busser, J., Geldmacher, D.S., and Herrup, K. (1998). Ectopic cell cycle proteins predict the sites of neuronal cell death in Alzheimer’s disease brain. J. Neurosci. 18, 2801–2807.
Jessberger, S., Römer, B., Babu, H., and Kempermann, G. (2005). Seizures induce proliferation and dispersion of doublecortin-positive hippocampal progenitor cells. Exp. Neurol. 196, 342–351.
Jin, K., Peel, A.L., Mao, X.O., Xie, L., Cottrell, B.A., Henshall, D.C., and Greenberg, D.A. (2004). Increased hippocampal neurogenesis in Alzheimer's disease. PNAS. 101, 343–347.
Jin, K., Galvan, V., Xie, L., Mao, X.O., Gorostiza, O.F., Bredesen, D.E., and Greenberg, D.A. (2004). Enhanced neurogenesis in Alzheimer's disease transgenic (PDGF-APPSw,Ind) mice. PNAS. 101, 13363–13367.
Kruman, I.I., Wersto, R.P., Cardozo-Pelaez, F., Smilenov, L., Chan, S.L., Chrest, F.J., Emokpae, R. Jr., Gorospe, M., and Mattson, M.P. (2004). Cell cycle activation linked to neuronal cell death initiated by DNA damage. Neuron 41, 549–561.
López-Toledano, M.A., and Shelanski, M.L. (2007). Increased neurogenesis in young transgenic mice overexpressing human APP(Sw,Ind). J. Alzheimers Dis. 12, 229–240.
Nagy, Z. and Esiri, M.M. (1998). Neuronal cyclin expression in the hippocampus in temporal lobe epilepsy. Exp. Neurol. 150, 240–247.
Nagy, Z., Esiri, M.M., and Smith, M.D. (1997). Expression of cell division markers in the hippocampus in Alzheimer’s disease and other neurodegenerative conditions. Acta Neuropathol. 93, 294–300.
Perry, E.K., Johnson, M., Ekonomou, A., Perry, R.H., Ballard, C., and Attems, J. (2012). Neurogenic abnormalities in Alzheimer's disease differ between stages of neurogenesis and are partly related to cholinergic pathology. Neurobiol. Dis. 47, 155–162.
Smith, T.W. and Lippa, C.F. (1995). Ki-67 immunoreactivity in Alzheimer's disease and other neurodegenerative disorders. J. Neuropathol. Exp. Neurol. 54. 297–303.
Shin, R., Kobayashi, K., Hagihara, H., Kogan, J.H., Miyake, S., Tajinda, K., Walton, N.M., Gross, A.K., Heusner, C.L., Chen, Q., et al. (2013). The immature dentate gyrus represents a shared phenotype of mouse models of epilepsy and psychiatric disease. Bipolar Disord. 15, 405–421.
Shuto, T., Kuroiwa, M., Sotogaku, N., Kawahara, Y., Oh, Y.S., Jang, J.H., Shin, C.H., Ohnishi, Y.N., Hanada, Y., Miyakawa, T., et al. (2018). Obligatory roles of dopamine D1 receptors in the dentate gyrus in antidepressant actions of a selective serotonin reuptake inhibitor, fluoxetine. Mol. Psychiatry [Epub ahead of print].
Takao, K., Kobayashi, K., Hagihara, H., Ohira, K., Shoji, H., Hattori, S., Koshimizu, H., Umemori, J., Toyama, K., Nakamura, H.K., et al. (2013). Deficiency of Schnurri-2, an MHC enhancer binding protein, induces mild chronic inflammation in the brain and confers molecular, neuronal, and behavioral phenotypes related to schizophrenia. Neuropsychopharmacology 38, 1409–1424.
Timsit, S., Rivera, S., Ouaghi, P., Guischard, F., Tremblay, E., Ben-Ari, Y., and Khrestchatisky, M. (1999). Increased cyclin D1 in vulnerable neurons in the hippocampus after ischaemia and epilepsy: a modulator of in vivo programmed cell death? Eur. J. Neurosci. 11, 263–278.
Yamasaki, N., Maekawa, M., Kobayashi, K., Kajii, Y., Maeda, J., Soma, M., Takao, K., Tanda, K., Ohira, K., Toyama, K., et al. (2008). Alpha-CaMKII deficiency causes immature dentate gyrus, a novel candidate endophenotype of psychiatric disorders. Mol. Brain 1, 6.
Yang, Y., Geldmacher, D.S., and Herrup, K. (2001). DNA replication precedes neuronal cell death in Alzheimer's disease. J. Neurosci. 21, 2661–2668.
Yang, Y., Mufson, E.J., and Herrup, K. (2003). Neuronal cell death is preceded by cell cycle events at all stages of Alzheimer's disease. J. Neurosci. 23, 2557–2563.
